# Supplementary material for: Virulence of Candida Isolates in Patients with Tuberculosis and Oral/Oesophageal Candidiasis: Co-Infection Evaluation
Source: J Fungi (Basel). 2025 Sep 11;11(9):665. doi: 10.3390/jof11090665 (PMC12470509; doi:10.3390/jof11090665)
Supplement: Supplementary file 1 [file jof-11-00665-s001.zip]

Archive with 1 entries (1 files):
- jof-3758451-supplementary.pdf
